# Supplementary material for: Urban agriculture matters for sustainable development
Source: Cell Rep Sustain. 2024 Sep 27;1(9):100217. doi: 10.1016/j.crsus.2024.100217 (PMC11436457; doi:10.1016/j.crsus.2024.100217)
Supplement: Table S1. Corpus query strategy for mapping SDGs at the target level adopted from the Aurora Universities Network — A target consists of more than one query strategy because of its multiple indicators and aspects. [file mmc1.xlsx]

## Sheet: Table S1
SDG	Target	Corpus Query
1	1.1	"poverty (eradicat* OR reduc* OR end OR ending OR alleviat*)"~6
1	1.1	"poverty line*" OR "poverty indicator*"
1	1.1	"poverty (chronic* OR extreme)"~6
1	1.2	"poverty (living OR life OR child* OR socioeconomic* OR socio-economic* OR social welfare OR household* OR income* )"~6 OR ("poverty line*")
1	1.3	"("social protection" OR "economic marginalization" OR "economic marginalisation" OR poor* OR vulnerable)(poverty OR income)"~20
1	1.4	"(access OR right*) ("economic resource*" OR "basic service*")"~6
1	1.4	"ownership* land"~6
1	1.5	"resilien* (poverty OR "the poor*")"~6
1	1.5	"disaster* ("number of death*")"~6
1	1.5	"disaster* ( "economic loss*")"~6
1	1.5	"disaster* ("risk reduction*") strateg*"~6
1	1.a	"develop* poverty (cooperat* OR assistan*)"~6
1	1.a	"poverty develop* (program* OR polic*)"~6
1	1.a	"spending* government* (education* OR health* OR "social protection")"~6
1	1.a	"("government* expenditure") (education* OR health* OR "social protection")"~6
1	1.b	"investment poverty"~6
1	1.b	"spending* government* (women OR "poor and vulnerable")"~6
1	1.b	"("government* expenditure") (women OR "poor and vulnerable")"~6
2	2.1	"(hunger* OR famine ) ( end OR ending OR eradicat* OR reduc* OR alleviat*)"~6
2	2.1	"access (food* OR nutrition*) (poor OR child* OR infant*)"~6
2	2.1	"( prevalen* OR hunger* OR famine ) ("food security" OR "food insecurity" OR "food deprivation" OR malnutrition* OR undernutrition* OR malnourish* OR undernourish*)"~6
2	2.2	"( child* OR infant* OR neonate* OR newborn* OR baby OR babies) (hunger* OR stunting OR wasting OR "nutritional status" OR malnutrition* OR undernutrition* OR malnourish* OR undernourish*)"~6
2	2.2	"("adolescent girl*" OR "pregnant women" OR "lactating women" ) nutrition* need*"~20
2	2.3	"(agriculture* OR food*) producti* (scale OR "small-scale")"~20
2	2.3	"sustainab* (agriculture* OR food*) intensificat*"~6
2	2.4	( "agricultur* (sustainab* OR resilien*)"~6) OR ("("food production") (sustainab* OR resilien*)" ~6) OR ( "future high* food demand"~20)
2	2.5	"("genetic diversity" OR biodiversity) (maintain* OR conserve*) (seed* OR "cultivated plant*" OR "farmed animal*" OR "domesticated animal*")"~20
2	2.a	"agricultur* ( investment* OR investing* ) ( "developing countr*")"~20
2	2.b	"agricultur* world market*"~6
2	2.b	"agricultur* (trade OR import OR export) (restriction* OR distort* OR subsid*)"~20
2	2.b	"agricultur* ("Doha development round")"~20
2	2.b	"producer support estimate"
2	2.c	"("food price*") volatil*"~6
2	2.c	"commodit* food* market*"~6
3	3.1	"(reduce OR end OR ending OR ratio) ("maternal (mortality OR death*)" ~6)"~6
3	3.2	"("reduce" OR "end" OR "ending" OR "prevent*" OR "ratio*")(mortality OR death*)(neonatal OR "under-five" OR "before fifth" OR "under 5" OR "under-5")"~6
3	3.3	"(epidemic* OR pandemic* OR combat* OR fight*)( tuberculos*OR malaria OR hepatit* OR HIV OR AIDS OR "tropical disease*" OR Zika* OR Zikv* OR Ebola* OR "water-borne disease*" OR "communicable disease*" OR "neglected disease*" OR dengue OR Chagas* OR trypanosom* OR (COVID19 OR COVID-19 OR 2019-nCoV OR SARS-CoV-2 OR SARS-CoV2 OR HCoV-2019 OR hcov OR NCOVID-19 OR "severe acute respiratory syndrome co…
3	3.4	(" ("cardiovascular disease*" OR "heart attack*" OR stroke OR "myocard* infarct*" OR "cerebrovascular accident*" OR cva OR cva OR cancer* OR neoplasm* OR tumor* OR tumour* OR carcinoma* OR "chronic obstructive pulmonary disease*" OR copd OR coad OR lung emphysema* OR bronchitis* OR asthma* OR "diabetes mellitus" OR "diabetes insipidus") ("mortality rate")"~20) OR ("premature (mortality OR death*)…
3	3.4	"suicid* (mortality OR death OR "mortality rate")"~6
3	3.5	"(abuse OR harmful use OR addict*)(substance* OR drug* OR alcohol)(prevention OR treatment)"~6
3	3.5	"("binge drinking") (prevention OR treatment)"~6
3	3.5	"alcohol (abuse OR harmful use OR addict*)("per capita")"~20
3	3.6	"(injur* OR death* OR accident* OR trauma*)("drunk driv*" OR road OR traffic)"~6
3	3.7	("(Access OR strateg* OR program*) ("Sexual health care" OR "Sexual healthcare" OR "Reproductive health care" OR "Reproductive healthcare")"~20) OR("family planning" OR "unintended pregnanc*" OR "unwanted pregnanc*" OR "unintended motherhood") OR("(adolescen* OR teen*)("birth rate" OR pregnan* OR mother*)"~6)
3	3.8	("universal health coverage" OR ("essential (healthcare OR "health care" OR medicine* OR vaccine*)"~6)) OR ("health household* expenditure*"~6)
3	3.9	"(poison* OR pollut* OR contaminat*)(mortality OR death* OR illness*)(air OR water OR soil OR "hazardous chemical*")"~6
3	3.9	"(unsafe OR inadequate)(mortality OR death* OR illness*)(water OR sanitation)"~6
3	3.9	"uninten* poison* (mortality OR death* OR illness*)"~6
3	3.a	("tobacco control*"~6) OR ("health smoking"~3) OR ("smoking (cessation OR quit*)(health OR benefit*)"~3)
3	3.a	"age* (tobacco OR smoking)(prevalen* OR number*)"~6
3	3.b	"("research and development" OR "R-D")(medicine* OR vaccin*)"~6
3	3.b	"affordab* (medicine* OR vaccin*)"~6
3	3.b	"essential access* (medicine* OR vaccin*)"~6
3	3.b	"("medical research" OR "health sector*")(develop* OR assist*)"~6
3	3.c	"health (financing OR recruit* OR development OR training) ("developing countr*")"~20
3	3.c	"health worker* (density OR distribution)("developing countr*")"~20
3	3.d	("early warning health"~6) OR ("risk reduction health"~6) OR ("risk management health"~6)
3	3.d	("International Health Regulations") OR ("("health emergenc*") prepar*"~6)
4	4.1	("(inclusi* OR equit*) ("quality education")"~20) OR("(Quality OR equitabl* OR free OR access* OR affordab*)("Primary education" OR "primary school" OR "secondary education" OR "secondary school")"~6) OR ("("proficiency level")(reading OR mathematics)"~6)
4	4.2	"(Quality OR equitabl* OR free* OR access* OR affordab*) (preschool OR "pre-school" OR "pre-primary education" OR "pre-primary school" OR "preprimary education" OR "preprimary school" OR "day care*" OR "daycare*" OR "childhood development" )"~6
4	4.3	"(equal OR Quality OR equit* OR free* OR access OR affordab*) (tertiary OR university OR vocational or technical) (education OR training*)"~6
4	4.4	"increas* (skill* OR competenc*) (employ* OR "decent job*" OR entrepreneur*)"~20
4	4.5	("("gender disparit*" OR "gender parit*" OR "gender inequalit*" OR "gender equalit*") educat*"~20)OR ("(vulnerable OR disabilit* OR disabled OR indigen*) educat*"~3)OR ("(girl* OR women OR woman) equal* educat*"~20)
4	4.6	literacy OR numeracy OR "reading skill*" OR "writing skill*"
4	4.7	("("sustainable development")(educat* OR teach* OR learn*)"~6) OR ("(education)(sustainab* OR "global citizenship")(program* OR curricul* OR policy OR policies)"~6)
4	4.a	"school facilit*" OR ("access school* (electricity OR internet OR computer*)"~6) OR ("school* ("drinking water" OR sanitation OR handwashing* OR "hand washing*")"~6)
4	4.b	("scholarship* ("develop* countr*" OR "least developed countr*" OR "small island*")" ~6)OR ("scholarship* ("South Africa" OR "Sub-Saharan Africa" OR "Equatorial Africa" OR "West Africa")"~6) OR (scholarship* AND ("Africa* countr*"~6))
4	4.c	"teacher* (training OR qualified OR education) ("develop* countr*" OR "least developed countr*" OR "small island*")"~20
5	5.1	("discrimination (sexual OR gender* OR women* OR woman* OR female OR girl*)"~6) OR ("(law* OR legislation* OR legal*) equality (sexual OR gender* OR women* OR woman* OR female OR girl*)"~20)
5	5.2	("violence (sexual OR physical OR psychological)(gender* OR women* OR woman* OR female OR girl*)"~20)OR("human trafficking")
5	5.3	("("genital mutilation" OR "genital cutting") (gender* OR women* OR woman* OR female OR girl*)"~20)OR "female circumcision*" OR "child* marriage*" OR ("("forced marriage*" OR "early marriage*" ) (woman OR women OR female OR girl*)"~6)
5	5.4	("("domestic work" OR "household work") (gender* OR women* OR woman* OR female OR girl*)"~20)OR("("unpaid care" OR "unpaid work")(gender* OR women* OR woman* OR female* OR girl*)"~20)OR ("household ("shared responsibility" ) (gender* OR women* OR woman* OR female OR girl*)"~20)
5	5.5	("leadership* (participati* OR opportuni*) (gender OR woman* OR women* OR female OR girl*)"~20)OR("(seat* OR number*)(parliament* OR government*)(gender OR woman* OR women* OR female OR girl*)"~20)OR("manager* (seat* OR number*) (gender OR woman* OR women* OR female OR girl*)"~20)OR("("glass ceiling*")(gender OR woman OR women OR female OR girl*)"~20)
5	5.6	("reproductive right*") OR ("access ("Sexual health care" OR "Sexual healthcare" OR "Reproductive health care" OR "Reproductive healthcare")"~20) OR ("decision (own OR informed)(sexual OR contracepti* OR reproducti* OR "family planning" OR "parenting plan*" OR abortion)"~6) OR ("access ("Sexual information" OR "Sexual education" OR "Reproductive information" OR "Reproductive education")"~20)
5	5.a	("women* property right*" OR "woman* property right*" )OR("land (property OR ownership* OR right* OR control*)(gender OR woman* OR women* OR female OR girl*)"~20)OR ("(landowner* OR "land owner*") (gender OR woman* OR women* OR female OR girl*)"~20)OR ("(property OR ownership* OR right* OR control*)("natural resource*" OR "economic resource*")(gender OR woman* OR women* OR female OR girl*)"~20)
5	5.b	"technolog* empower* (women* OR female OR girl* OR woman*)"~20
5	5.c	("(empower* OR discrimination* OR equalit* OR inequalit* OR disparity OR indisparity OR diversity )(gender OR women* OR woman OR female OR girl*)(policy OR policies OR legislation* OR law*)"~20)OR("("woman* right*" OR "women* right*" OR "governance and gender" OR "third wave feminism" OR sexism) (policy OR policies OR legislation* OR law*)"~20)
6	6.1	"drinking water (access* OR afford* OR safe* OR secur*)"~6
6	6.2	("access* (sanitation OR toilet*)"~6)OR("sanitation manag*"~6)OR("(end OR ending)( "open defecation*" OR "open defaecation*")"~6)OR("facilit* ("hand washing" OR "handwashing" )"~6)OR("sewerage* ("develop* countr*")"~20)
6	6.3	("reduc* water*(pollution OR contamination)"~6)OR("increase* water* ("safe* reus*" OR recycl*)"~6)OR("(wastewater* OR "waste water*" OR sewage)(manage* OR treat* OR untreat*)"~6)OR ("(good OR poor OR improve)("water quality")"~6)
6	6.4	("efficien* (water* OR freshwater*)(use OR supply* OR availab*)"~6) OR ("water scarc*" OR "water short*")
6	6.5	("water* ("resource* manage*" OR cooperation*)"~6)OR("(address* OR coping OR polic*)( "water scarc*" OR "water short*" )"~6)
6	6.6	"water* ecosystem*"~6
6	6.a	"development* (water* OR sanitation*) (assist* OR support* OR program*)"~6
6	6.b	"(water* OR sanitation*) local ( communit* OR administrat* )"~6
7	7.1	"access (affordable OR reliable OR modern) (energy OR electricity )"~6
7	7.2	("(share OR increas* OR promot*)(renewable OR alternative OR clean)(energy OR fuel)"~6)OR("(share OR increas* OR promot*)energy (conversion OR transition)"~6) OR("(share OR increas* OR promot*)(Biofuel* OR Biogas* OR "Heat pump*" OR "Hybrid power" OR "Solar energy" OR "Solar power" OR "Wind energy" OR "Wind farm*" OR "Wind power" OR "Wind turbine*" OR Hydropower OR "hydro power" OR "hydro electri…
7	7.3	("improv* energy efficiency"~6)OR ("reduc* ( "energy consumption")"~6)OR ("("energy intensity" OR "energy consumption")(primary OR GDP)"~6)
7	7.a	"energy international (cooperation OR financ*)"~20
7	7.b	("energy (modern OR sustainable) ("develop* countr*" OR "least developed countr*" OR "small island*")"~20) OR ("investment energy GDP"~20)
8	8.1	("economic growth* ("per capita" "sustain")"~6)OR("economic growth* ("develop* countr*" OR "least developed countr*" OR "small island*" )"~6)OR( "growth*("gross domestic product" OR GDP)"~6)
8	8.2	("economic productivity")OR("economic productivity (diversif* OR upgrad* OR innovat*)"~20)OR( "growth* employed ("gross domestic product" OR GDP)"~6)
8	8.3	("decent job" OR "decent work" OR "job creat*" OR "quality job*" )OR("develop* ( "product* activit*" OR "labor produc*" OR "entrepreneurship" )"~6) OR("informal* employment*" ~6)
8	8.4	("resource efficiency" )OR("material* footprint*"~6)OR("domestic material* consumption*"~6)
8	8.5	("full employment" OR "work* ("equal pay*")"~6)OR("decent job" OR "decent work")OR("hourly earning*")OR("(equal* OR inequal*) pay* work*"~6)OR("wage* (gap OR differen*)"~6)OR("("unemployment rate*")(sex OR gender OR age OR disability)"~6)
8	8.6	("(youth OR "young people")(employ* OR unemploy*)"~6)
8	8.7	("force* labo*" OR "modern slavery" OR "human* traffic*" OR "child* labo*" OR "child* slavery" OR "child* traffick*" OR "child* work*")
8	8.8	("right*(labour OR labor)"~6)OR("(safe OR secure)("work* environment*")"~6)OR("("occupational injur*")(rate* OR frequen*)"~6)OR("international labor organization")
8	8.9	("sustaina* tourism"~6)OR("(GDP OR "Gross Domestic Product") tourism"~6)OR( "job* tourism"~6)
8	8.10	("micro-financ*" OR "microfinanc*")OR("access ("financial service*" OR banking OR insurance*)"~6)
8	8.a	("trad* (support* OR assist* OR aid)("develop* countr*" OR "least developed countr*" )~20")OR("aid for trade")
8	8.b	("Global Jobs Pact")OR("(strateg* OR polic*)(youth OR "young people")(employ* OR unemploy*)"~20)OR("("social protection" OR "employment program*")(GDP OR "Gross Domestic Product")"~20)
9	9.1	("(quality OR reliab* OR sustainab* OR resilient) infrastructure"~6)OR("("economic development" OR "human wellbeing" OR "human well-being")(afford* OR equitable)"~20)OR("rural population* road*"~6)OR("(passenger* OR freight) transport volume*"~20)
9	9.2	("(inclusi* OR sustainab*) industr*"~6)OR("share (employment OR GDP OR "gross domestic product") industr*"~6)OR("manufacturing value ("per capita" OR GDP OR "gross domestic product")"~6)OR("manufacturing employment")
9	9.3	("(small* OR micro*)(industry* OR enterprise*)(financ* OR credit* OR microcredit* OR "micro-credit*" OR "micro-financ*" OR microfinanc* OR loan*)"~20)OR("(small* OR micro*)(industry* OR enterprise*)(share OR proportion)"~20)
9	9.4	("(upgrade OR retrofit*)(infrastructur* OR industr*)AND(sustainab*)"~20)OR("increas* resource* efficien*"~6)OR("(clean OR "environmentally sound")(technolog* OR industr*)"~6)OR("(CO2 OR Cabon OR "carbon dioxide" OR "carbon-dioxide" OR "carbon-dioxide" OR "Greenhouse gas*") emission* ("per unit")"~20)
9	9.5	("(enhance* OR upgrad* OR encourag*)(research* OR "R-D" OR "research and development" OR innovation OR "technol* capabilit*")("develop* countr*" OR "least developed countr*")"~20 )OR("(enhance* OR encourag*) innovation"~6)OR("("research and development" OR "R-D")(spending OR expenditure OR GDP OR "gross domestic product")"~6)OR("(researcher* OR scientist)("per million inhabitant*")"~20)
9	9.a	"(sustainab* OR resilien*) infrastructur* develop* ("develop* countr*" OR "least developed countr*" OR "small island*" OR "Africa*")"~20
9	9.b	("(support OR assist* OR aid*)(research* OR "research and development" OR "R-D" OR innovati*)("develop* countr*" )"~20)OR("("technology transfer")( "develop* countr*" OR "least developed countr*")"~6)OR("(medium OR high) tech industr* value*"~20)
9	9.c	("access (ICT OR information* OR communication* OR internet OR mobile OR wireless)("develop* countr*" OR "least developed countr*" OR "small island*")"~20)OR("proportion population mobile (network* OR technolog*)"~20)
10	10.1	("income* growth* (poorest OR disadvantaged OR marginali*)"~20)OR("income* (equal* OR inequal* OR distribution)(poorest OR disadvantaged OR marginali*)"~6)OR("("growth rate*")(income* OR "per capita" OR "household expenditure")"~6)
10	10.2	"(social* OR socioeconomic* OR economic* OR politic*)(inclusion OR exclusion)"~6
10	10.3	("reduc* (equality OR inequalit*)(legislati* OR law* OR polic* OR action* OR practice*)"~6)OR("discriminat* (legislati* OR law* OR polic* OR action* OR practice*)"~6)OR("opportun* equal* (legislati* OR law* OR polic* OR action* OR practice*)"~6)
10	10.4	("(polic* OR legislati* OR law* OR action* OR practice*)(fiscal OR wage* OR "social protection") equality"~20)OR("(labour OR labor OR wage* OR "social protection") share (GDP OR "gross domestic product")"~20)
10	10.5	("(regulat* OR monitor*) global* ("financial market*" OR "financial institution*" )"~20)OR("("Financial Soundness") Indicator*"~20)
10	10.6	"(praticipat* OR represent* OR voice OR "voting right*" ) international* ("developing countr*")"~20
10	10.7	"migration polic*"~6
10	10.a	("(WTO OR "World Trade Organization" OR "World Trade Organisation")("develop* countr*" OR "least developed countr*" OR "small island*")"~20)OR("(import* OR trad*) tarif* ("develop* countr*" OR "least developed countr*" OR "small island*")"~20)
10	10.b	"development* (assist* OR support* OR program*)("develop* countr*" OR "least developed countr*" OR "small island*")("financial*" OR "donor")"~20
10	10.c	"remittance (migrant* OR emigrant* OR immigrant*)"~20
11	11.1	("(safe OR affordab OR adequat*) housing"~6)OR("(upgrade OR improv*)(slum OR slums)"~6)OR("population living (slum OR slums)"~6)
11	11.2	("sustainab* transport"~6)OR("access (safe OR affordab* OR public OR urban) transport*"~6)OR("improv* ("road safety")"~6)
11	11.3	("(sustainab* OR inclusi*)(urbanisation OR urbanization OR settlement* OR city OR cities)"~6)OR("land consumption population growth"~20)OR("(urban OR city)(planning OR management) participat*"~6)
11	11.4	"(conservat* OR preservat* OR protect* OR safeguard*) heritage"~6
11	11.5	("disaster* (death* OR missing OR loss OR affect*)(person* OR people OR human)"~6)OR("disaster*("economic loss*" OR GDP* OR "gross domestic product*" OR infrastructure* OR "basic service*")"~6)
11	11.6	"(city OR cities OR urban OR municipalit*)(("air quality" OR smog)OR"waste management"OR"solid waste"OR(PM10 OR PM2.5 OR "PM 10" OR "PM 2.5"))"~6
11	11.7	("(safe OR inclusive OR access*)(green OR public) space*"~6)OR("(city OR cities OR urban OR municipalit*)(green OR public) space*"~6)OR("(city OR cities OR urban OR municipalit*) victim* (physical OR sexual) harass*"~6)
11	11.a	("(city OR cities OR urban OR regional OR national) development plan*"~6)OR("urban planning" OR "City Planning" OR "Urban Design" OR "Urban Development" OR "Urban Growth" OR "Urban Renewal")
11	11.b	("(city OR cities OR urban OR municipalit*) (reduc* OR mitigat* OR adaptat* OR resilien*)(Disaster* OR "climate change" OR "climate extreme*" OR "extreme event*" OR "climate relate*", "climate crisis" OR "climate emergency")"~6)OR("Sendai Framework")
11	11.c	"support ("develop* countr*" OR "least developed countr*" OR "small island*") building* ("local material*")"~20
12	12.1	"sustainable (consumption OR production)"~6
12	12.2	("sustainab* ("natural resource*")"~20)OR("(sustainab* OR efficien*)("natural resource*")"~20)OR("(material OR carbon OR water) footprint*"~6) OR("material* consumption (domestic OR household*)"~20)
12	12.3	("food (wast* OR loss* OR spoil*)"~6 )OR( "postharvest loss*" OR "post-harvest loss*" )
12	12.4	("Life Cycle Analysis" OR "Life Cycle Assessment")OR( "("Life Cycle")(hazardous OR toxic)(chemical* OR waste* )"~20)OR("("per capita")(hazardous OR toxic)(chemical*OR waste*)"~20)
12	12.5	("(prevent* OR reduc*)(chemical* OR waste*)(recycl* OR reuse OR reusing OR air OR water OR soil)"~6)OR("National ("recycling rate" )"~6) OR("tons material* recycle*"~6)
12	12.6	"sustainab* (practice* OR information* OR report*)(compan* OR firm* OR corporate OR business*)"~20
12	12.7	"sustainab* (procurement* OR buying)(policy OR policies OR priorit* OR action*)"~20
12	12.8	("(sustainab* OR "global citizenship" )(information OR awareness)"~6 )OR("(sustainab* OR "global citizenship") education (program* OR curricul* OR policy OR policies)"~6)
12	12.a	"support sustainab* (consum* OR product*)("develop* countr*" OR "small island*")"~20
12	12.b	"sustainab* tourism*"~6
12	12.c	"(subsid* OR tax*)("fossil fuel*" OR "fossil-fuel*" OR coal* OR petrol*)"~6
13	13.1	("(climat* OR "natural disaster*") resilien*"~6)OR ("(resilien* OR "adaptive capacit*" OR adapt*)(Disaster* OR "climate change" OR "climate extreme*" OR "extreme event*" OR "climate relate*", "climate crisis" OR "climate emergency")"~6)OR("disaster* (death* OR missing OR loss OR affect*)(person* OR people OR human)"~6)
13	13.2	"climat* (polic* OR strateg* OR plan OR plans OR planning )"~6
13	13.3	"climate (information OR awareness OR educat* OR teach* OR learn*)"~6
13	13.a	("climate (fund* OR money OR dollar* OR commitment OR capitali*)"~6)
13	13.b	( "climate" )AND("( "assist*" OR "support*" OR "aid" OR "program*" OR "development*" OR "capacity*" )( "develop* countr*" OR "least developed countr*" OR "small island*" )"~3' )
14	14.1	"(ocean* OR marine OR coast* OR sea OR seas OR seawater* OR "sea water*" OR "coral reef*" )(pollut* OR debris OR eutrophication* OR contaminat* OR waste OR plastic* OR microplastic* OR "micro-plastic*" OR "micro plastic*")"~20
14	14.2	"(ocean* OR marine OR coast* OR sea OR seas OR seawater* OR "sea water*" OR "coral reef*" )(convers* OR protect* OR manag* OR restor*)"~6
14	14.3	"(ocean* OR marine OR coast* OR sea OR seas OR seawater* OR "sea water*" OR "coral reef*" )(acidi* OR pH)"~6
14	14.4	"(regulat* OR end OR restor*)(overfish* OR fisheries OR fishery OR "fish stock*" OR fishing)"~6
14	14.5	"(ocean* OR marine OR coast* OR sea OR seas OR seawater* OR "sea water*" OR "coral reef*")(protect* OR conserv*) area*"~6
14	14.6	"prohibit* (overfish* OR fish*) subsid*"~6
14	14.7	("sustainabl* (ocean* OR marine OR coast* OR sea OR seas OR seawater* OR "sea water*" OR "coral reef*" ) resource* ("develop* countr*" OR "least developed countr*" OR "small island*")"~20) OR("sustainab* (fish* OR aquacultur* OR tourism*)("develop* countr*" OR "least developed countr*" OR "small island*")"~6)
14	14.a	("(ocean* OR marine OR coast* OR sea OR seas OR seawater* OR "sea water*" OR "coral reef*" ) research (develop* OR budget* OR spending)"~6) OR("(ocean* OR marine OR coast* OR sea OR seas OR seawater* OR "sea water*" OR "coral reef*" ) knowledge (develop* OR increase* )"~6) OR("(ocean* OR marine OR coast* OR sea OR seas OR seawater* OR "sea water*" OR "coral reef*" ) transfer technology"~6)
14	14.b	"("small-scale" OR "small scale") fish* (resource* OR market* OR right*)"~6
14	14.c	("(ocean* OR marine OR coast* OR sea OR seas OR seawater* OR "sea water*" OR "coral reef*" )(sustainab* OR preserv* OR conserv* OR protect*)(jurisdiction* OR legal OR law*)"~20)OR("(sustainab* OR preserv* OR conserv* OR protect*)(UNCLOS OR "UN Convention on the Law of the Sea" OR "United Nations Convention on the Law of the Sea")"~20)
15	15.1	("(sustainab* OR conserv* OR restor*)(ecosyst* OR terrestrial OR freshwater OR inland OR forest* OR rainforest* OR agroforest* OR deforest* OR reforest* OR afforest* OR soil OR land)"~6)NOT(marine OR ocean* OR sea OR seas OR reef)
15	15.2	("sustainab* management* forest*"~20)OR("( halt* OR combat* OR reduc*) deforest*"~6)OR("restor* ( "degraded forest*" )"~6) OR("increas* (reforest* OR afforest*)"~6)
15	15.3	("(halt* OR combat* OR reduc*) desertification*"~6)OR("restor* ("degraded land*" OR "degraded dryland*" OR "degraded soil*")"~6)OR("(proportion* OR percentage) degraded (land* OR dryland* OR soil*)"~20)
15	15.4	("(sustainab* OR conserv* OR restor* OR protect* OR preserv*)(mountain* OR alpine)(ecosystem* OR biodiversity OR area*)"~6)OR( "mountain green cover index" )
15	15.5	("(halt* OR combat* OR reduc*)(degrad* OR loss* OR destruction OR fragmentation)(habitat OR land OR woodland* OR forest*)"~6)OR( "(halt* OR combat* OR reduc*) loss* biodiversity"~6)OR( "prevent* extinction species" ~6)OR( "Red List Index" )
15	15.6	"(genetic OR gene* OR genes) resource* sharing"~20
15	15.7	("(poach* OR traffick* OR illegal*)(species OR flora OR fauna OR wildlife)~20")NOT(marine OR ocean* OR sea OR seas OR reef)
15	15.8	(("invas* (alien OR nonnative OR "non-native" OR "non native" OR "nonindigenous" OR "non-indigenous" OR "non indigenous")(species OR animal* OR plant*)"~6)NOT(marine OR ocean* OR sea OR seas OR reef))OR(("protect* (threaten* OR endanger*)(species OR animal* OR plant*)"~6)NOT(marine OR ocean* OR sea OR seas OR reef))OR(("prevent* extinct* (threaten* OR endanger*)(species OR animal* OR plant*)"~6)N…
15	15.9	(("vaule* (ecosystem* OR biodiversity OR"species diversity")(polic* OR strateg* OR plan OR plans OR planning)"~20)NOT(marine OR ocean* OR sea OR seas OR reef))OR("Aichi Biodiversity Target*" OR "Strategic Plan for Biodiversity")
15	15.a	("ecosystem* biodiversity financ*"~20)OR("ecosystem* biodiversity develop* (assist* OR support* OR aid OR program*)"~20)OR("ecosystem* biodiversity (spending OR expenditure OR GDP OR "gross domestic product")"~20)
15	15.b	("financ* sustainab* management* forest*"~20 )OR("ecosystem* biodiversity develop* (assist* OR support* OR aid OR program*)"~20)OR("ecosystem* biodiversity (spending OR expenditure OR GDP OR "gross domestic product")"~20)
15	15.c	("support (poach* OR traffick*)(species OR flora OR fauna OR wildlife)"~20)NOT(marine OR ocean* OR sea OR seas OR reef)
16	16.1	( "reduc*(violence OR homicide)"~6)OR("relat* violen* death*" ~6)OR("victim* homicide (number* OR "per capita" OR population)"~20)OR("conflict* death* (number* OR "per capita" OR population)"~20)OR("(physical* OR psychological OR sexual) violen* (number* OR "per capita" OR population)"~20 )OR( "safe walking* (number* OR "per capita" OR population)"~20)
16	16.2	("(end OR ending OR reduc*)(abus* OR exploit* OR traffick* OR violen* OR tortur* OR neglect*) child*"~6)OR("caregiver* (abus* OR exploit* OR traffick* OR violen* OR tortur* OR neglect* OR punish*) child*"~20)OR("victim* ("human traffick*")"~20)OR("sexual* violen* young"~20)OR("Child* Right*"~6)
16	16.3	( "rule of law" )OR("access* justice"~6)OR("victim* report*"~6)
16	16.4	("organised crime" OR "organized crime")OR("(illegal* OR illicit)(financ* OR arms)"~6)OR("(recover* OR return*) stolen"~6)OR("money launder*"~6)
16	16.5	"(reduc* OR proportion OR share OR fraction) (corruption OR bribe* OR "miscarriage of justice")"~6
16	16.6	("(effective* OR accountable* OR transparen*) institution*"~6)OR("(satisf* OR experience*)("public service*")"~6)
16	16.7	("("decision making")(responsive OR inclusive OR participat* OR represent*)"~6)OR("inclusive societ*")OR("(people* OR women OR men OR woman OR man)(participat* OR position* )(institution* OR governmen* OR municipal* OR judiciary OR "public service*" OR legislature OR parliament*)"~6)
16	16.8	("(participat* OR represent* OR voice OR "voting right*" )(international* OR global)("develop* countr*")"~20)OR("("develop* countr*") ("global governan*")"~20)
16	16.9	("legal identity")OR("birth regist* (authorit* OR municipal*)"~20)
16	16.10	("public* access* information*"~6)OR(("fundamental freedom*")OR("free* (speech* OR press)"~6) )OR("case* (kill* OR murder* OR attack* OR kidnap* OR disappear* OR arbitrary detention* OR tortur*)(journalist* OR "media personnel*" OR "trade union*" OR lawyer* OR advocates)"~20)
16	16.a	("institution* (prevent* OR combat*) (violence OR terrorism* OR crime)"~20)OR("institution* ("human right*" OR "civil right*" OR "child right*")"~20)
16	16.b	"(discriminat* OR "non-discriminat*" OR "non discriminat*" OR nondiscriminat*)(policy OR policies OR legislation* OR law*)"~20
17	17.1	("(tax* OR revenue*) collect* (government* OR domestic)"~20 )OR("(tax* OR revenue* OR expenditure)(government* OR domestic)(GDP OR "gross domestic product*")" ~20)OR("tax* budget*domestic"~20)
17	17.2	("develop* (assist* OR support OR aid OR program*) ("develop* countr*" OR "least developed countr*" OR "small island*")"~20)OR("develop* (assist* OR support OR aid OR program*)(commitment* OR ODA* OR "Official Development Assistance*" OR GNI* OR "gross national income*")"~20)
17	17.3	("("financial resource*")("develop* countr*" OR "least developed countr*" OR "small island*")"~20 )OR("budget* foreign* invest*"~20)OR("budget* develop* (assist* OR support OR aid OR program*)"~20)OR("budget* ("south-south*" OR "south* south*")"~20)OR("remittance* (GDP* OR "gross domestic product*")"~20)
17	17.4	("debt* AND ("develop* countr*" OR "least developed countr*" OR "small island*")"~20)OR("debt* (servic* OR manag*) export*"~20)
17	17.5	"investment* ("develop* countr*" OR "least developed countr*" OR "small island*")"~20
17	17.6	("(international OR regional OR "north-south" OR "north south" OR "south-south" OR "south south") cooperation* (science OR technology OR innovation)"~20)OR("agreement* cooperation*(science OR technology OR innovation)"~20)OR("subscription* internet*"~6)
17	17.7	("(development* OR transfer* OR dissemination* OR diffusion*)("environment* sound*") technolog*"~20)OR("("develop* countr*" OR "least developed countr*" OR "small island*")("environment* sound*") technolog*"~20)
17	17.8	("("develop* countr*" OR "least developed countr*" OR "small island*") capacity* (science OR technology OR innovation)"~20)OR("(subscription* OR use OR using) (population OR individual* OR people) internet*"~20)
17	17.9	("support implement* (SDG* OR "sustainable development goal*")" ~20)OR("(financ* OR technic*)(assist* OR support* OR aid )("develop* countr*" OR "least developed countr*" OR "small island*")"~20)
17	17.10	("(universal OR "rule* based" OR open OR "non-discriminat*" OR "non discriminat*" OR equit* OR multilateral)(trade OR trading OR WTO OR "world trade organization" OR "DOHA development*")"~20)OR("tariff* average"~6)
17	17.11	"("develop* countr*" OR "least developed countr*" OR "small island*")(global OR world OR increase* OR share) export*"~20
17	17.12	("(duty OR duties OR quotum OR quota) free ("develop* countr*" OR "least developed countr*" OR "small island*")"~20)OR("tariff* ("develop* countr*" OR "least developed countr*" OR "small island*")"~20 )
17	17.13	"(macroeconom* OR "macro-econom*" OR "macro econom*") (stability or dashboard)"~6
17	17.14	("(policy OR policies)(coheren* OR incoherent* OR coordinat* OR framework* OR instrument*)(SDG* OR "sustainable development*")"~20)OR("(policy OR policies) (SDG* OR "sustainable development*")"~20)
17	17.15	("(implement* OR establish*)(policy OR policies)( SDG* OR "sustainable development*")"~20)OR("(implement* OR establish*)(policy OR policies) poverty (eradicat* OR reduc* OR end OR ending OR alleviat*)"~20)OR("cooperation* development framework*"~20)OR("cooperation* development plan* tool*"~20)
17	17.16	("(SDG* OR "sustainable development*")(partner* OR cooperat*)"~20)OR("(SDG* OR "sustainable development*")("multi-stakeholder*" OR multistakeholder* OR "multi stakeholder*")" ~20)
17	17.17	"partnership* (public* OR civil societ*) (encourag* and promot*)"~6
17	17.18	("("develop* countr*" OR "least developed countr*" OR "small island*") (data* OR statistic* )"~6)OR("sustainable development* indicator*"~6)OR( ("Fundamental Principles of Official Statistics") OR ("statistic* legislation"~6))OR("national plan* statistic*"~6)
17	17.19	("(SDG* OR "sustainable development*")(progress* OR measurement* OR measuring OR monitor*)"~6)OR("("develop* countr*" OR "least developed countr*" OR "small island*") (data* OR statistic*)(capacity* OR strengthen* OR budget* OR money OR dollar* OR resource*)"~6)OR("population census" OR "housing census" OR "birth registration*" OR "death registration*")
