# Supplementary material for: Urban agriculture matters for sustainable development
Source: Cell Rep Sustain. 2024 Sep 27;1(9):100217. doi: 10.1016/j.crsus.2024.100217 (PMC11436457; doi:10.1016/j.crsus.2024.100217)
Supplement: Table S2. Leveraging opportunities and hurdles associated with urban agriculture, contributing to the achievement of various SDGs — These opportunities and hurdles are distilled from the most frequently compiled reasons behind the linkages between urban agriculture and SDGs in Table S2. “Others” consists of opportunities and hurdles linked with a few targets. They are partnerships, governance issues, recycling and reuse, urban renewal, water use efficiency, and ecosystem disservices. The short names of the targets are provided in the brackets. [file mmc2.xlsx]

## Sheet: Table S2
Leveraging opportunities	SDG Targets		Hurdles	SDG Targets
Safe, nutritious and fresh food	1.1 (eradicate extreme poverty), 1.4 (equal rights to ownership, basic services, technology and economic resources), 2.1 (universal access to safe and nutritious food), 2.2 (end all forms of malnutrition), 2.c (ensure stable food commodity markets and timely access to information), 8.2 (diversify, innovate and upgrade of economic productivity), 11.2 (affordable and sustainable transport system), …		Exclusive to the privileged groups	1.2 (reduce poverty by at least 50%), 1.5 (build resilience to environmental, economic and social disasters), 1.a (mobilize resources to implement policies to end poverty), 1.b (create pro-poor and gender-sensitive policy frameworks), 2.2 (end all forms of malnutrition), 4.1 (free primary and secondary education), 5.4 (value unpaid care and promote shared domestic responsibilities), 5.a (equal ri…
Knowledge and Literacy	4.1 (free primary and secondary education), 4.3 equal access to affordable technical, vocational and higher education), 4.6 (universal literacy and numeracy), 12.6 (encourage companies to adopt sustainable practices and sustainability reporting), 12.8 (promote universal understanding of sustainable lifestyles), 13.3 (build knowledge and capacity to meet climate change), 15.7 (eliminate poaching a…		Contamination, pollution and health hazards	1.3 (Implement social protection systems), 2.4 (sustainable food production and resilient agricultural practices), 3.3 (fight communicable diseases), 3.6 (reduce road injuries and deaths), 3.9 (reduce illness and death from hazardous chemicals and pollution), 6.2 (end open defecation and provide access to sanitation and hygiene), 8.4 (improve resource efficiency in consumption and production), 11…
Ecosystem services, biodiversity, and environmental benefits	2.4 (sustainable food production and resilient agricultural practices), 2.5 (maintain the genetic diversity in food production), 3.9 (reduce illness and death from hazardous chemicals and pollution), 6.1 (safe and affordable drinking water), 7.2 (increase global percentage of renewable energy), 8.4 (improve resource efficiency in consumption and production), 9.1 (develop sustainable, resilient an…		Water security	6.1 (safe and affordable drinking water), 6.3 (improve water quality, wastewater treatment and safe reuse), 6.4 (increase water-use efficiency and ensure freshwater supplies), 11. 6 (reduce the environmental impact of cities), 13.1 (strengthen resilience and adaptive capacity to climate-related disasters), 14.1 (reduce marine pollution), 14.3 (reduce ocean acidification)
Social inclusion	1.b (create pro-poor and gender-sensitive policy frameworks), 5.1 (end discrimination against women and girls), 5.4 (value unpaid care and promote shared domestic responsibilities), 5.5 (ensure full participation in leadership and decision-making), 10.2 (promote universal social, economic and political inclusion)		High energy and input usage	2.1 (Universal access to safe and nutritious food), 2.3 (Double the productivity and incomes of small-scale food producers), 7.2 (increase global percentage of renewable energy), 7.3 (double the improvement in energy efficiency), 11.3 (inclusive and sustainable urbanization), 12.2 (sustainable management and use of natural resources)
Employment and income	1.2 (reduce poverty by at least 50%), 1.3 (Implement social protection systems), 1.5 (build resilience to environmental, economic and social disasters), 1.a (mobilize resources to implement policies to end poverty), 2.3 (double the productivity and incomes of small-scale food producers), 4.4 (increase the number of people with relevant skills for financial success), 5.a (equal rights to economic …		Others (irregular income, land tenure issues, land use regulation, self-consumption, business interest, ecosystem disservices, deforestation, urban expansion, dominant species, illegal trade, biodiversity loss)	1.1 (eradicate extreme poverty), 1.4 (equal rights to ownership, basic services, technology and economic resources), 2.5 (maintain the genetic diversity in food production), 2.c (Ensure stable food commodity markets and timely access to information), 8.1 (Sustainable economic growth), 12.1 (implement the 10-year sustainable consumption and production framework), 15.2 (end deforestation and restor…
Psychological well-being	3.4 (reduce mortality from non-communicable diseases and promote mental health), 16.1 (reduce violence everywhere)
Others (water-use efficiency, urban renewal, recycle and reuse, partnership)	6.4 (increase water-use efficiency and ensure freshwater supplies), 11.a (strong national and regional development planning), 12.5 (substantially reduce waste generation), 17.7 (encourage effective partnerships),
