# Supplementary material for: Urban agriculture matters for sustainable development
Source: Cell Rep Sustain. 2024 Sep 27;1(9):100217. doi: 10.1016/j.crsus.2024.100217 (PMC11436457; doi:10.1016/j.crsus.2024.100217)
Supplement: Table S3. Mechanisms behind impacts of urban agriculture on SDGs at the target level — These mechanisms are grouped into positive and negative ones and systematically extracted from the literature using a text analysis approach. In doing so, we exclude the mapped texts unrelated to SDGs and urban agriculture during our manual analysis, resulting in NA (not available) links for some SDG targets. We consider UA as farming in urban and peri-urban areas. Each SDG is presented in a separate tab. The last tab consists of references for all the SDGs. [file mmc3.xlsx]

## Sheet: SDG 1
SDG 1: End poverty in all its forms everywhere.
1.1 By 2030, eradicate extreme poverty for all people everywhere, currently measured as people living on less than $1.90 a day.
Positive	Many studies highlight the contribution of UA in eradicating extreme poverty. Producing food close to settlements reduces food miles and creates employment opportunities, decreasing urban poverty (1). The Food and Agriculture Organization recognizes UA for sustainable poverty alleviation and food security, pointing to its role in improving the livelihoods of urban residents (2). In extreme povert…
Negative	UA may also negatively impact the target of eradicating extreme poverty. Its effectiveness in alleviating urban poverty is questioned because it is not considered a major economic activity. Some doubt its capacity to significantly impact poverty levels due to lack of land ownership, market competition, and inconsistent crop yields (5). In conditions without water access and harsh weather conditio…
1.2 By 2030, reduce at least by half the proportion of men, women, and children of all ages living in poverty in all its dimensions according to national definitions.
Positive	Besides eradicating extreme poverty, studies highlight that UA contributes to reducing poverty in all its dimensions. Mainly, it can break the cycle of poverty, violence, and social vulnerability through civic investment in education and neighborhood infrastructure. It was seen in the case of Medellin's peripheries, where urban growth was prioritized around marginalized communities (7). Similarly…
Negative	UA may also negatively impact the target of reducing poverty in all its dimensions. For example, high unemployment, crime rates, and low income can create challenging environments for implementing UA effectively. There is also a risk of neglecting social inequalities while implementing UA, potentially reinforcing the cycle of poverty and exclusion. Multidimensional approaches, including political…
1.3 Implement nationally appropriate social protection systems and measures for all, including floors, and by 2030 achieve substantial coverage of the poor and the vulnerable.
Positive	UA can be considered a part of social protection systems to improve the socioeconomic status of poor residents through employment and income generation. It also leads to better nutrition through increased intake of local vegetables and fruits (12), contributing to food security (13). Recognising UA’s contribution to the social protection systems, South East England provided small plots of land to…
Negative	UA may also negatively impact the target to implement social protection systems for all in some cases. For example, a decrease in the value of farmland and poor income from agriculture in Palestinian urban areas negatively impacts the income of poor farmers. It led to farmers switching to other jobs with better income, consequently reducing urban agricultural land use (14). Further, a lack of mar…
1.4 By 2030, ensure that all men and women, in particular the poor and the vulnerable, have equal rights to economic resources, as well as access to basic services, ownership and control over land and other forms of property, inheritance, natural resources, appropriate new technology, and financial services, including microfinance.
Positive	Studies highlight that UA can contribute to the target of equal rights to ownership, basic services, technology, and economic resources. Mainly, UA can increase local food production and consumption, contributing to economic resilience and food self-sufficiency (12). The inclusion of UA in planning for public green spaces can promote community ownership of public land, leading to improved ecologi…
Negative	UA can also negatively impact the target of equal rights to ownership, basic services, technology, and economic resources. The separation of land ownership from UA might complicate partnerships between planners, developers, and researchers, affecting the successful implementation of UA projects (17). Development pressures and policy-driven changes related to land ownership, such as the increase o…
1.5 By 2030, build the resilience of the poor and those in vulnerable situations and reduce their exposure and vulnerability to climate-related extreme events and other economic, social, and environmental shocks and disasters.
Positive	UA can support building resilience to environmental, economic, and social disasters. It provides informal sector activities that can offer some economic opportunities in times of poverty (20). UA offers entry-level economic opportunities, especially for the poor and other deprived populations, which could strengthen their resilience and ability to recover from disruptions (21). Further, it promot…
Negative	Urban agriculture may also negatively impact the target of building resilience to environmental, economic, and social disasters. The romanticization of UA's contribution to socioeconomic and environmental resilience in the context of poverty could overlook the fact that these conditions are far from ideal and that poverty is rife (20). Advocacy for activities like UA can reify low-cost food and t…
1.a Ensure significant mobilization of resources from a variety of sources, including through enhanced development cooperation, to provide adequate and predictable means for developing countries, in particular least developed countries, to implement programs and policies to end poverty in all its dimensions.
Positive	UA provides an avenue for significant resource mobilization in developing countries, especially in sub-Saharan Africa, to address and reduce urban poverty. Implementing UA contributes to the development of these regions (28). The integration of UA into urban development plans and policies could be a way of addressing poverty and reducing food insecurity. It could involve mobilizing resources and …
Negative	UA can also be negatively impacted by a lack of implementation resources, including strong political will and clear guidelines on land allocation. The need for resources and cooperation for implementation is vital for these programs (29). In regions of high land value, the availability of UA could be limited, requiring government policy support for spatial functions and land allocation. UA's pote…
1.b Create sound policy frameworks at the national, regional, and international levels, based on pro-poor and gender-sensitive development strategies, to support accelerated investment in poverty eradication actions.
Positive	UA may also contribute to creating pro-poor and gender-sensitive policy frameworks. For example, prioritizing communities in urban growth strategies through UA can help overcome the cycle of poverty and social vulnerability. Civic investments, often in education and other social infrastructure, play a key role in such strategies (7). UA cooperatives can also support the urban poor, contributing t…
Negative	A lack of pro-poor and gender-sensitive policy frameworks will negatively impact UA. The effectiveness of UA in poverty eradication could be limited without adequate reform, policy support, and investment. It can be less pronounced in regions lacking such support or appropriate structure (31). There might be challenges in ensuring that the benefits of UA, such as food production and income genera…

## Sheet: SDG 2
SDG 2: End hunger, achieve food security and improved nutrition and promote sustainable agriculture.
2.1 By 2030, end hunger and ensure access by all people, in particular the poor and people in vulnerable situations, including infants, to safe, nutritious and sufficient food all year round.
Positive	UA can contribute to universal access to safe and nutritious food. It can provide fresh and healthy produce within walking distance and increase healthy food intake, create jobs, and address malnutrition and obesity, e.g., cities in the USA (33), reduce food inequalities across race and class, e.g., black residents in Washington DC (34), and increase social capital and improve food diversity (35)…
Negative	Depending on local situations, UA’s contribution to universal access to safe and nutritious food can be limited. For example, a study shows that the different types of UA’s contribution to food security was generally modest in the informal settlements in Pretoria, South Africa (38). Further, UA in many cities has limited potential. For example, capital inputs for low-tech greenhouses deleteriousl…
2.2 By 2030, end all forms of malnutrition, including achieving, by 2025, the internationally agreed targets on stunting and wasting in children under 5 years of age, and address the nutritional needs of adolescent girls, pregnant and lactating women and older persons.
Positive	UA can contribute to ending all forms of malnutrition. Studies show that UA has a positive association with higher nutritional status of children, particularly height for age. For example, a study in Uganda, Bangladesh, and the Philippines shows reduced malnutrition of children and under-represented groups, i.e., immigrants and the disadvantaged, in farming families with fresh food (40). UA suppl…
Negative	Malnutrition can be more severe in some urban areas than in rural areas, especially in developing countries. Still, the contribution of UA to ending all forms of malnutrition can be limited by local situations. If there are no proper support systems to encourage UA, it may lead to food security injustices in low-income neighborhoods. Further, the local food supply from UA can be seasonal dependin…
2.3 By 2030, double the agricultural productivity and incomes of small-scale food producers, in particular women, indigenous peoples, family farmers, pastoralists and fishers, including through secure and equal access to land, other productive resources and inputs, knowledge, financial services, markets and opportunities for value addition and non-farm employment.
Positive	UA can contribute to doubling the productivity and incomes of small-scale food producers. For example, aquaponics, a type of indoor UA where fish and plants grow harmoniously, can apply the best sustainable practices to increase productivity (42). Further, urban farmers can save their expenses through partial food self-sufficiency, impacting their incomes positively. UA can practice decentralized…
Negative	The contribution of UA to doubling the productivity and incomes of small-scale food producers can be limited due to local conditions. For example, a lack of proper labor, supply chains, and markets may question the sellability of UA produce, limiting positive income impacts on urban farmers (44). Further, UA may need entirely new materials or cultivation techniques, which might not have been used…
2.4 By 2030, ensure sustainable food production systems and implement resilient agricultural practices that increase productivity and production, that help maintain ecosystems, that strengthen capacity for adaptation to climate change, extreme weather, drought, flooding and other disasters and that progressively improve land and soil quality.
Positive	UA can contribute to sustainable food production and resilient agricultural practices. For example, food waste composting and recycling, often practiced in UA, could reduce GHG emissions. UA increases a share of green space in the built environment, enhancing biodiversity, reducing ozone pollution, urban heat island effects, city noise, and GHG emissions from buildings, creating a buffer zone for…
Negative	UA can also negatively impact the target of sustainable food production and resilient agricultural practices without proper implementation. For example, composting for UA can cause problems, e.g., ammonia generation and acidic leachate. Urban farmers may improperly use chemical fertilizers and herbicides without awareness. In some cities, e.g., Kumasi, Ghana, pesticides and fecal coliform in urba…
2.5 By 2020, maintain the genetic diversity of seeds, cultivated plants and farmed and domesticated animals and their related wild species, including through soundly managed and diversified seed and plant banks at the national, regional and international levels, and promote access to and fair and equitable sharing of benefits arising from the utilization of genetic resources and associated tradit…
Positive	UA can help maintain genetic diversity in food production. For example, a study in Mexico City shows UA as a hotspot for crop genetic diversity (50). Another study in Hellinikon in Greece highlights that UA can transform abandoned places into self-organized gardens, redefining food value and conserving genetic diversity (51). These gardens focus on organic food production, including traditional s…
Negative	Restrictions on the types of plants to grow in UA can limit UA’s contribution to maintaining genetic diversity in food production. Land use regulation and monitoring may limit UA actors’ land use choices and may not articulate how UA actors and lands fit into the city’s larger vision (52).
2.a Increase investment, including through enhanced international cooperation, in rural infrastructure, agricultural research and extension services, technology development and plant and livestock gene banks in order to enhance agricultural productive capacity in developing countries, in particular least developed countries.
Positive	NA
Negative	NA
2.b: Correct and prevent trade restrictions and distortions in world agricultural markets, including through the parallel elimination of all forms of agricultural export subsidies and all export measures with equivalent effect, in accordance with the mandate of the Doha Development Round.
Positive	NA
Negative	NA
2.c Adopt measures to ensure the proper functioning of food commodity markets and their derivatives and facilitate timely access to market information, including on food reserves, in order to help limit extreme food price volatility.
Positive	UA can contribute to ensuring a stable food commodity market. Small-scale UA production often develops new marketing channels, e.g., distribution to friends and relatives or among a small group of consumers in an informal way (53). Large-scale UA can also protect inhabitants and practitioners from fluctuating food prices (54).
Negative	UA often aimed for self-consumption, with few targets for external markets and exports. Thus, its contribution to a stable food commodity market could be limited.

## Sheet: SDG 3
SDG 3: Ensure healthy lives and promote well-being for all at all ages.
3.1 By 2030, reduce the global maternal mortality ratio to less than 70 per 100,000 live births.
Positive	NA
Negative	NA
3.2 By 2030, end preventable deaths of newborns and children under 5 years of age, with all countries aiming to reduce neonatal mortality to at least as low as 12 per 1,000 live births and under-5 mortality to at least as low as 20 per 1,000 live births.
Positive	NA
Negative	NA
3.3 By 2030, end the epidemics of AIDS, tuberculosis, malaria and neglected tropical diseases and combat hepatitis, water-borne diseases and other communicable diseases.
Positive	NA
Negative	UA and related activities could negatively affect the target to fight communicable diseases. Particularly, the irrigation supply systems for crops and the holes and ditches created by land preparation for UA could offer a suitable habitat for vector insects, increasing the risk of vector-borne diseases. For example, a study in an irrigated farm located at Gyinyase in Kumasi, Ghana, found that an …
3.4 By 2030 reduce one third premature mortality from non-communicable diseases through prevention and treatment and promote mental health and well-being.
Positive	Urban gardening may reduce mortality from non-communicable diseases and promote mental health. Engaging in urban gardening could improve one’s mental and social well-being. A study of adult cancer survivors who took part in an urban gardening program in the United States found that the participants' mental health had improved as a result of the activities in the garden, which reduced their level …
Negative	NA
3.5 Strengthen the prevention and treatment of substance abuse, including narcotic drug abuse and harmful use of alcohol.
Positive	NA
Negative	NA
3.6 By 2020, halve the number of global deaths and injuries from road traffic accidents.
Positive	NA
Negative	UA may negatively impact the target to reduce road injuries and deaths because of an increased likelihood of traffic accidents. According to a study carried out in Ishikawa Prefecture of Japan, people prefer agricultural land that is far from their residence because they are worried about injuries from traffic accidents brought on by poor visibility (58). The ‘farm to fork’ concept of UA includes…
3.7 By 2030, ensure universal access to sexual and reproductive health-care services, including for family planning, information and education, and the integration of reproductive health into national strategies and programs.
Positive	NA
Negative	NA
3.8 Achieve universal health coverage, including financial risk protection, access to quality essential health-care services and access to safe, effective, quality and affordable essential medicines and vaccines for all.
Positive	NA
Negative	NA
3.9 By 2030, substantially reduce the number of deaths and illnesses from hazardous chemicals and air, water and soil pollution and contamination.
Positive	UA increases urban vegetation, positively impacting the target to reduce illness and death from hazardous chemicals and pollution. Urban vegetation, including plants and trees, has the potential to reduce air pollution and remove PM10 and NO2 concentrations in the atmosphere. For instance, an experimental study on PM10 found that vegetated surfaces, including trees, green roofs, grassland, and gr…
Negative	UA can also have detrimental effects on this target. Crops and vegetables grown in urban areas could be contaminated by air, water, and soil pollution. Numerous studies demonstrate that consuming contaminated urban produce would raise health risks for the general public. Since this potential negative impact of UA needs enough attention, we elaborate on it below. Due to increased air pollution in …
3.a Strengthen the Implementation of the World Health Organization Framework Convention on Tobacco Control in all countries, as appropriate.
Positive	NA
Negative	NA
3.b Support the research and development of vaccines and medicines for the communicable and noncommunicable diseases that primarily affect developing countries, provide access to affordable essential medicines and vaccines, in accordance with the Doha Declaration on the TRIPS Agreement and Public Health, which affirms the right of developing countries to use to the full the provisions in the Agre…
Positive	NA
Negative	NA
3.c Substantially increase health financing and the recruitment, development, training and retention of the health workforce in developing countries, especially in least developed countries and small island developing States
Positive	NA
Negative	NA
3.d Strengthen the capacity of all countries, in particular developing countries, for early warning, risk reduction and management of national and global health risks
Positive	NA
Negative	NA

## Sheet: SDG 4
SDG 4: Ensure Inclusive and Equitable Quality Education and Promote Lifelong Learning Opportunities for all.
4.1 By 2030, ensure that all girls and boys complete free, equitable and quality primary and secondary education leading to relevant and effective learning outcomes.
Positive	UA could positively impact the target of free primary and secondary education. Mainly, the school garden helps children and young people learn better and develop their skills while improving their learning skills. Children and young people’s preferences for fruits and vegetables are improved when UA is combined with nutrition education in schools. A study in Pretoria, South Africa, found that nut…
Negative	UA could also negatively impact this target. If practices of school gardening do not address societal inequalities and discrimination issues, it may worsen these issues. As a result, school gardens might hinder the realization of the main principles of Leave No One Behind (LNOB), a transformative SDG promise. For example, the likelihood of finding an elementary school with a gardening program is …
4.2 By 2030, ensure that all girls and boys have access to quality early childhood development, care and pre primary education so that they are ready for primary education.
Positive	NA
Negative	NA
4.3 By 2030, ensure equal access for all women and men to affordable and quality technical, vocational and tertiary education, including university.
Positive	UA can positively impact the target to equal access to affordable technical, vocational and higher education. Mainly, urban farmers, both youth and adults, need affordable, high-quality technical training and education and the right agricultural inputs to succeed with UA. Implementing vertical farming, a form of UA, requires highly skilled workers who can manage equipment, facilities, and technol…
Negative	NA
4.4 By 2030, increase the number of youth and adults who have relevant skills, including technical and vocational skills, for employment, decent jobs and entrepreneurship.
Positive	UA helps to advance the target to increase the number of people with relevant skills for financial success in two ways. First, it promotes social entrepreneurship and business skills with a positive impact on society. Second, it aids locals in acquiring relevant technical and vocational skills. These skills could also contribute to obtaining other jobs and generating income. Such contributions fr…
Negative	NA
4.5 By 2030, eliminate gender disparities in education and ensure equal access.
Positive	NA
Negative	NA
4.6 By 2030, ensure that all youth and at least 95 per cent of adults, both men and women, achieve literacy and numeracy.
Positive	UA could contribute to the target of universal literacy and numeracy, especially in agriculture, food, nutrition, plant science, and environmental literacy. It improves literacy in three ways - training and education opportunities, experience of real-world situations, and interactions. In different cities across the world, a number of training and educational programs are conducted to improve urb…
Negative	NA
4.7 By 2030, ensure that all learners acquire the knowledge and skills needed to promote sustainable development, including, among others, through education for sustainable development and sustainable lifestyles, human rights, gender equality, promotion of a culture of peace and non-violence, global citizenship and appreciation of cultural diversity and of culture’s contribution to sustainable de…
Positive	NA
Negative	NA
4.a Build and upgrade education facilities that are child, disability and gender sensitive and provide safe, non-violent, inclusive and effective learning environments for all.
Positive	NA
Negative	NA
4.b By 2020, substantially expand globally the number of scholarships available to developing countries, in particular least developed countries, small island developing States and African countries, for enrolment in higher education, including vocational training and information and communications technology, technical, engineering and scientific programmes, in developed countries and other deve…
Positive	NA
Negative	NA
4.c By 2030, substantially increase the supply of qualified teachers, including through international cooperation for teacher training in developing countries, especially least developed countries and small island developing States.
Positive	NA
Negative	NA

## Sheet: SDG 5
SDG 5: Achieve gender equality and empower all women and girls.
5.1 End all forms of discrimination against all women and girls everywhere.
Positive	UA could positively contribute to ending discrimination against women and girls. For example, a study from Sao Paulo, Brazil, highlights that UA created an environment where awareness against oppressive social structures such as violence against women was increased, which consequently enhanced a sense of belonging (77). Women, by participating in the ‘sustainability and solidarity rural developme…
Negative	NA
5.2. Eliminate all forms of violence against all women and girls in the public and private spheres, including trafficking and sexual and other types of exploitation.
Positive	NA
Negative	NA
5.3 Eliminate all harmful practices, such as child, early and forced marriage and female genital mutilation.
Positive	NA
Negative	NA
5.4 Recognize and value unpaid care and domestic work through the provision of public services, infrastructure and social protection policies and the promotion of shared responsibility within the household and the family as nationally appropriate.
Positive	UA could positively impact the target to value unpaid care and promote shared domestic responsibilities. For example, community-supported agriculture, a form of UA, could blur the gendered division of labor between agriculture (men’s work) and gardening (women’s work) in a metropolitan region in the USA (78). Moreover, involvement in UA could encourage women to reflect on the gendered and unpaid …
Negative	UA might also negate this target by creating additional work related to UA on the top of care and domestic work of women as reflected by a study in Sao Paulo, Brazil (77).
5.5: Ensure women’s full and effective participation and equal opportunities for leadership at all levels of decision-making in political, economic and public life.
Positive	UA could positively contribute to the target to ensure full participation in leadership and decision-making. It is because community gardens, a form of UA, can act as alternative political spaces that offer women the opportunity to reflect on different forms of oppression and voice their opinions on public issues (79). However, this contribution should be accounted for more critically. UA could a…
Negative	NA
5.6 Ensure universal access to sexual and reproductive health and reproductive rights as agreed in accordance with the Programme of Action of the International Conference on Population and Development and the Beijing Platform for Action and the outcome documents of their review conferences
Positive	NA
Negative	NA
5.a Undertake reforms to give women equal rights to economic resources, as well as access to ownership and control over land and other forms of property, financial services, inheritance and natural resources, in accordance with national laws.
Positive	UA could positively contribute to the target of equal rights to economic resources, property ownership and financial services. For example, the Government of Botswana has initiatives such as the Financial Assistance Policy to assist women in commercial agriculture. In Botswana and West African countries, men and women participate equally in UA, and women could gain economic resources through it (…
Negative	UA contribution to this target could also be limited. Mainly, women’s participation in UA is affected by their limited access to land, agricultural inputs, and other resources (81, 82). For example, in São Paulo, Brazil, none of the women had knowledge of the negotiation process between landowners and public authorities concerning the land lease agreement, which serves as the legal instrument ena…
5.b Enhance the use of enabling technology, in particular information and communications technology, to promote the empowerment of women.
Positive	NA
Negative	NA
5.c Adopt and strengthen sound policies and enforceable legislation for the promotion of gender equality and the empowerment of all women and girls at all levels.
Positive	UA could positively impact the target to adopt and strengthen policies and enforceable legislation for gender equality if they focus on women (41, 85, 86).
Negative	NA

## Sheet: SDG 6
SDG 6: Ensure availability and sustainable management of water and sanitation for all.
6.1 By 2030, achieve universal and equitable access to safe and affordable drinking water for all.
Positive	UA could positively impact the target of safe and affordable drinking water. Mainly, UA, including green roofs and vertical farming, contributes to stormwater retention and efficient water management, reducing urban water footprints and conserving water resources. They serve multiple purposes and offer significant benefits, including protecting groundwater resources (17). By promoting UA, cities …
Negative	UA could also negatively impact this target, mainly due to poor-quality water and overuse of groundwater for irrigation. For example, using contaminated water with Perfluoroalkyl substances (PFAS) to irrigate yards and gardens has been linked to increased levels of PFAS in the soil and homegrown produce (88). A case study of Grand Casablanca, Morocco, illustrates the overexploitation of the aquif…
6.2 By 2030, achieve access to adequate and equitable sanitation and hygiene for all and end open defecation, paying special attention to the needs of women and girls and those in vulnerable situations.
Positive	UA may positively impact the target to end open defecation and provide access to sanitation and hygiene. This might occur due to UA’s potential to boost household income, which would lead to more adequate and safely managed sanitation services. The household economic growth leads to significant advancements in toilet design, optimizing freshwater usage for flushing, and addressing specific local …
Negative	UA may have negative impacts on this target. Mainly, using wastewater in conjunction with sewage outflow would contaminate surface water with microorganisms and strain sanitation services. For instance, using diluted wastewater for irrigation in Ahmedabad, India, has shifted water-related pollution from agrichemical to microbiological contamination (90, 91). The problems caused by microbiological…
6.3 By 2030, improve water quality by reducing pollution, eliminating dumping and minimizing the release of hazardous chemicals and materials, halving the proportion of untreated wastewater and substantially increasing recycling and safe reuse globally.
Positive	NA
Negative	UA might negatively impact the target to improve water quality, wastewater treatment, and safe reuse. Some studies show that UA could worsen water quality. Disposing wastewater from UA activities could degrade water quality and pollute groundwater (45). In addition, rivers that receive untreated wastewater from UA can significantly contaminate the sources of drinking water (89).
6.4 By 2030, substantially increase water-use efficiency across all sectors and ensure sustainable withdrawals and supply of freshwater to address water scarcity and substantially reduce the number of people suffering from water scarcity.
Positive	UA could positively impact the target to increase water-use efficiency and ensure freshwater supplies. Many studies have highlighted this positive impact (9, 23, 73, 96–103). The positive impacts happen through four mechanisms. First, the use of vertical farming, hydroponics, aquaponics, and aeroponics in UA has multiple advantages, including efficient water use, which may potentially address wat…
Negative	UA could also negatively impact this target, as highlighted by a few studies (8, 106, 107). Using municipal water for irrigation in UA would lower the efficiency of freshwater supplies (106). Urban gardens, for instance, are one of the major water consumers, using between 31 and 50 percent of potable water(108). Excessive water use is also determined by the types of UA activities. For instance, p…
6.5 By 2030, implement integrated water resources management at all levels, including through transboundary cooperation as appropriate.
Positive	NA
Negative	NA
6.6	By 2020, protect and restore water-related ecosystems, including mountains, forests, wetlands, rivers, aquifers, and lakes.
Positive	NA
Negative	NA
6.a	By 2030, expand international cooperation and capacity-building support to developing countries in water- and sanitation-related activities and programs, including water harvesting, desalination, water efficiency, wastewater treatment, recycling, and reuse technologies.
Positive	NA
Negative	NA
6.b	Support and strengthen the participation of local communities in improving water and sanitation management.
Positive	NA
Negative	NA

## Sheet: SDG 7
SDG 7: Ensure access to affordable, reliable, sustainable and modern energy for all.
7.1 By 2030, ensure universal access to affordable, reliable, sustainable and modern energy services.
Positive	UA might positively impact the target of universal access to modern energy. It is mainly because UA could also play a pivotal role in advancing the adoption of environmentally friendly and clean energy sources via shifts toward lifestyles. (2)
Negative	NA
7.2 By 2030, increase substantially the share of renewable energy in the global energy mix.
Positive	UA could positively impact the target to increase the global percentage of renewable energy. Mainly, urban marginal lands could be used for energy feedstock cultivation for biodiesel. Doing so contributes to expanding renewable energy sources and enhances the overall sustainability of urban environments (110). Moreover, implementing green roofing systems effectively mitigates the adverse effects …
Negative	UA could also negatively impact this target. Mainly, conditioned UA demands energy to regulate and maintain optimal environmental conditions, including lighting and temperature control (59). This augmented energy requirement has the potential to amplify reliance on non-renewable energy sources, consequently intensifying the competition for energy resources. Further, rooftop UA could also compete …
7.3 By 2030, double the global rate of improvement in energy efficiency.
Positive	UA could indirectly contribute to this target to double the improvement in energy efficiency by fostering sustainable lifestyles and promoting local food systems. Doing so might concurrently improve energy efficiency within residential sectors and food services (16). Notably, lighting is crucial for conditioned UA, and the adoption of energy-efficient light sources presents a notable opportunity …
Negative	UA might also negatively impact this target. Mainly, conditioned UA requires lighting, temperature regulation, and humidity control. This reliance on controlled environments inevitably leads to increased energy consumption. Furthermore, any loss or inefficiency in these essential inputs can result in a decline in overall energy efficiency (113). Thus, properly managing and optimizing these inputs…
7.a By 2030, enhance international cooperation to facilitate access to clean energy research and technology, including renewable energy, energy efficiency and advanced and cleaner fossil-fuel technology and promote investment in energy infrastructure and clean energy technology.
Positive	NA
Negative	NA
7.b By 2030, expand infrastructure and upgrade technology for supplying modern and sustainable energy services for all in developing countries, in particular least developed countries, small island developing States, and land-locked developing countries, in accordance with their respective programmes of support.
Positive	NA
Negative	NA

## Sheet: SDG 8
SDG 8: Promote sustained, inclusive, and sustainable economic growth, full and productive employment, and decent work for all.
8.1 Sustain per capita economic growth in accordance with national circumstances and, in particular, at least 7 per cent gross domestic product growth per annum in the least developed countries.
Positive	UA could positively contribute to the target of enhancing and sustaining economic growth by providing food and raising the income of pre-urban and urban residents. They could use vacant municipal land for farming and gardening to support the urban economy (114).
Negative	UA might also negatively impact this target due to the possible opportunity cost of urban land. For example, the landowner could benefit more financially from the rental services to industries and businesses than from agricultural activities (115).
8.2 Achieve higher levels of economic productivity through diversification, technological upgrading, and innovation, including through a focus on high-value added and labor-intensive sectors.
Positive	UA could positively impact the target to diversify, innovate, and upgrade economic productivity. For example, UA consists of soil-less and soil-based systems for producing food in the buildings. Soil-less systems, e.g., aquaponics, hydroponics, and aeroponics, could be more productive than soil-based systems, resulting in an increased production of locally grown fresh food in urban areas. In cont…
Negative	NA
8.3 Promote development-oriented policies that support productive activities, decent job creation, entrepreneurship, creativity, and innovation, and encourage the formalization and growth of micro-, small- and medium-sized enterprises, including through access to financial services.
Positive	UA could positively impact the target to promote policies to support job creation and growing enterprises by stimulating businesses that sell locally produced fresh food. As a result, UA may attract private investors for UA infrastructures (42), helping local communities generate income and create jobs (120). However, a huge initial cost associated with large-scale agriculture systems, such as bu…
Negative	NA
8.4 Improve progressively, through 2030, global resource efficiency in consumption and production and endeavor to decouple economic growth from environmental degradation, in accordance with the 10-year framework of programmes on sustainable consumption and production, with developed countries taking the lead.
Positive	UA could positively impact the target to improve resource efficiency in consumption and production. Mainly, sustainable urban agriculture provides opportunities for resource efficiency, new farming technologies, and new forms of food supplies. It helps with various ecological and financial advantages, including stormwater management, energy efficiency, and green roofing (122). Additionally, it co…
Negative	UA would also have detrimental effects on this target. For example, increasing the amount of fertilizers and pesticides used in UA would contaminate the water, leading to water pollution. Urban residents who drink polluted water face serious health risks, which will have an adverse effect on the urban economy.
8.5 By 2030, achieve full and productive employment and decent work for all women and men, including for young people and persons with disabilities, and equal pay for work of equal value.
Positive	UA may create an enabling environment to achieve full employment and decent work with equal pay for all women and men. Depending on cultural norms and customs, women are more likely to participate in activities related to their homes and surroundings. For them engaging in rooftop gardening, indoor agriculture, or gardening in their own yards could be a form of productive jobs. It would also have …
Negative	NA
8.6 By 2020, substantially reduce the proportion of youth not in employment, education, or training.
Positive	UA could positively contribute to the target of promoting youth employment, education, and training in two ways. First, it improves the family budgets of the farmers and offers a dependable and alternative source of income for many retirees and unemployed youth (124). Second, it gives adults and young people a platform to gain employment experiences. More specifically, it imparts valuable skills …
Negative	NA
8.7 Take immediate and effective measures to eradicate forced labor, end modern slavery and human trafficking, and secure the prohibition and elimination of the worst forms of child labour, including recruitment and use of child soldiers, and by 2025 end child labour in all its forms.
Positive	NA
Negative	NA
8.8 Protect labor rights and promote safe and secure working environments for all workers, including migrant workers, in particular women migrants, and those in precarious employment.
Positive	NA
Negative	NA
8.9 By 2030, devise and implement policies to promote sustainable tourism that creates jobs and promotes local culture and products.
Positive	UA could positively impact the target to promote beneficial and sustainable tourism. Promoting agrotourism encourages long-term and short-term visitors to farms for recreation, involvement in agricultural work, consumption of self-grown food, and education. Doing so would result in a higher income for farmers than from conventional agricultural activities (127). Consequently, it would be advantag…
Negative	NA
8.10 Strengthen the capacity of domestic financial institutions to encourage and expand access to banking, insurance, and financial services for all.
Positive	UA could positively impact the target of universal access to banking, insurance, and financial services. Mainly, it increases and improves farmer employment and income, which enhances the accessibility of financial institution services. As a result, urban farmers have easier access to credits, insurance, and loans for their farming and way of life (59). In contrast, financial institutions might a…
Negative	NA
8.a Increase Aid for Trade support for developing countries, in particular, least developed countries, including through the Enhanced Integrated Framework for Trade-Related Technical Assistance to Least Developed Countries.
Positive	NA
Negative	NA
8.b By 2020, develop and operationalize a global strategy for youth employment and implement the Global Jobs Pact of the International Labour Organization.
Positive	NA
Negative	NA

## Sheet: SDG 9
SDG 9: Build resilient infrastructure, promote inclusive and sustainable industrialization and foster innovation
9.1 Develop quality, reliable, sustainable and resilient infrastructure, including regional and transborder infrastructure, to support economic development and human well-being, with a focus on affordable and equitable access for all.
Positive	UA could positively impact the target to develop sustainable resilient and inclusive infrastructure in two ways. First, it transforms unused land into green infrastructure in urban areas, providing residents with affordable and fresh food and enhancing household economics and human well-being (1). Second, green infrastructure also increases the lifetime of physical infrastructure, improves air qu…
Negative	NA
9.2 Promote inclusive and sustainable industrialization and, by 2030, significantly raise industry's share of employment and gross domestic product, in line with national circumstances, and double its share in least developed countries.
Positive	UA could positively impact the target to promote inclusive and sustainable industrialization. Mainly, it could promote modern farming techniques and advanced technologies to maximize crop production in limited spaces (128). UA also contributes to sustainable agriculture's objectives, e.g., environmental protection, financial success, and thriving communities. It also aids in the industrialization…
Negative	NA
9.3 Increase the access of small-scale industrial and other enterprises, in particular in developing countries, to financial services, including affordable credit, and their integration into value chains and markets.
Positive	UA could positively impact the target to increase access to financial services and markets. It is mainly because UA helps farmers become more economically independent by enabling them to access financial services. Some forms of UA, e.g., viticulture, hydroponics, and aquaponics, can be easily implemented by farmers or communities using limited space. These practices empower farmers and communitie…
Negative	NA
9.4 By 2030, upgrade infrastructure and retrofit industries to make them sustainable, with increased resource-use efficiency and greater adoption of clean and environmentally sound technologies and industrial processes, with all countries taking action in accordance with their respective capabilities.
Positive	NA
Negative	NA
9.5 Enhance scientific research, upgrade the technological capabilities of industrial sectors in all countries, in particular developing countries, including, by 2030, encouraging innovation and substantially increasing the number of research and development workers per 1 million people and public and private research and development spending.
Positive	NA
Negative	NA
9.a Facilitate sustainable and resilient infrastructure development in developing countries through enhanced financial, technological and technical support to African countries, least developed countries, landlocked developing countries and small island developing States
Positive	NA
Negative	NA
9.b Support domestic technology development, research and innovation in developing countries, including by ensuring a conducive policy environment for, inter alia, industrial diversification and value addition to commodities.
Positive	NA
Negative	NA
9.c Significantly increase access to information and communications technology and strive to provide universal and affordable access to the Internet in least developed countries by 2020.
Positive	NA
Negative	NA

## Sheet: SDG 10
SDG 10: Reduce inequality within and among countries
10.1 By 2030, progressively achieve and sustain income growth of the bottom 40 percent of the population at a rate higher than the national average.
Positive	UA could positively impact the target to reduce income inequalities. Mainly, it could be a source to sustain income growth for householders. For example, (5) highlights the persistent role of UA in the peri-urban economy in the Jabodetabek Metropolitan Area (Jakarta, Indonesia). Similarly, UA also provides lower-income families with their basic needs, an additional source of income, and savings f…
Negative	NA
10.2 By 2030, empower and promote the social, economic and political inclusion of all, irrespective of age, sex, disability, race, ethnicity, origin, religion or economic or other status.
Positive	UA could positively impact the target to promote social, economic, and political inclusion. Several studies highlight this positive impact all (3),(132),(133),(134). Mainly, UA helps community-building (135), reduces social exclusion, offers opportunities for alternative urban lifestyles (136, 137) increases social cohesion (10), and fosters active civic participation (138). For example, a case s…
Negative	A few studies also mention the potential negative impacts of UA on this target. Therefore, it is essential to address potential social exclusion issues in UA (148),(149),(150),(151). For example, UA could lead to processes of gentrification, redistributing public investment and community capital towards the wealthiest part of the urban population (152). It may also contribute to socio-spatial seg…
10.3 Ensure equal opportunity and reduce inequalities of outcome, including by eliminating discriminatory laws, policies and practices and promoting appropriate legislation, policies and action in this regard
Positive	NA
Negative	NA
10.4 Adopt policies, especially fiscal, wage and social protection policies, and progressively achieve greater equality.
Positive	NA
Negative	NA
10.5 Improve the regulation and monitoring of global financial markets and institutions and strengthen the implementation of such regulations.
Positive	NA
Negative	NA
10.6 Ensure enhanced representation and voice for developing countries in decision-making in global international economic and financial institutions in order to deliver more effective, credible, accountable and legitimate institutions.
Positive	NA
Negative	NA
10.7 Facilitate orderly, safe, regular and responsible migration and mobility of people, including through the implementation of planned and well-managed migration policies.
Positive	NA
Negative	NA
10.a Implement the principle of special and differential treatment for developing countries, in particular least developed countries, in accordance with World Trade Organization agreements
Positive	NA
Negative	NA
10.b Encourage official development assistance and financial flows, including foreign direct investment, to States where the need is greatest, in particular least developed countries, African countries, small island developing States and landlocked developing countries, in accordance with their national plans and programmes.
Positive	NA
Negative	NA
10.c By 2030, reduce to less than 3 per cent the transaction costs of migrant remittances and eliminate remittance corridors with costs higher than 5 percent.
Positive	NA
Negative	NA

[truncated: 8 more sheets: SDG 11, SDG 12, SDG 13, SDG 14, SDG 15, SDG 16, SDG 17, References]
